# Supplementary material for: Phosphorylation and stabilization of EZH2 by DCAF1/VprBP trigger aberrant gene silencing in colon cancer
Source: Nat Commun. 2023 Apr 17;14:2140. doi: 10.1038/s41467-023-37883-1 (PMC10110550; doi:10.1038/s41467-023-37883-1)
Supplement: Supplementary file 3 — Source Data [file 41467_2023_37883_MOESM3_ESM.zip]

Archive with 2 entries (2 files):
- Source Data/Raw data for graphs.xlsx
- Source Data/Raw data for western blots.pdf
