# Supplementary material for: Phosphorylation and stabilization of EZH2 by DCAF1/VprBP trigger aberrant gene silencing in colon cancer
Source: Nat Commun. 2023 Apr 17;14:2140. doi: 10.1038/s41467-023-37883-1 (PMC10110550; doi:10.1038/s41467-023-37883-1)
Supplement: Supplementary file 3 — Source Data [file 41467_2023_37883_MOESM3_ESM.zip › Source Data/Raw data for graphs.xlsx]

## Sheet: Fig 1d
Figure 1d
	DCAF1			EZH2
Ctrl sh	1	1	1	1	1	1
DCAF1 sh	0.266876	0.301765	0.176847	1.12735	1.12118	1.08689
DCAF1 sh + FLAG-DCAF1	1.20868	1.10132	1.21565	1.04738	0.81695	1.03669
EZH2 sh	0.971324	1.02546	1.01868	0.11324	0.12536	0.078637
EZH2 sh + FLAG-EZH2	1.23245	0.971324	1.15563	1.11134	1.00443	1.13157

## Sheet: Fig 1g
Figure 1g
Ctrl sh	100	100	100
DCAF1 sh	29.4356	39.2537	29.5362
DCAF1 sh + FLAG-DCAF1	84.1656	97.1217	86.4268
EZH2 sh	30.6217	21.4257	22.4236
EZH2 sh +FLAG-EZH2	88.4156	105.365	103.464

## Sheet: Fig 2f
Figure 2f
Ctrl sh	100	100	100
EZH2 sh	32.3822	23.4257	24.8738
EZH2 sh + FLAG-EZH2	89.1256	98.1217	96.4266
EZH2 sh + FLAG-EZH2T367A	24.4658	32.4187	31.2365
EZH2 sh + FLAG-EZH2T367D	118.468	140.378	135.427

## Sheet: Fig 4c
Figure 4c
IPA Molecular and Cellular Functions
Category	P-value	-log(P-value)	Counts
Cell growth	1.08e-06	5.96658	159
Cellular movement	0.000474	3.32422	119
Cellular function and maintenance	0.00123	2.91009	95
Cell-To-cell signaling	1.82e-05	4.73993	92
Protein synthesis	1.26e-06	5.89963	21

## Sheet: Fig 4d
Figure 4d
	Ctrl sh			DCAF1 sh			DCAF1 sh + FLAG-DCAF1
NCAM1	1	1	1	10.9283	8.30047	10.4466	1.10506	1.28444	1.45254
ARL14	1	1	1	11.9666	9.75435	9.9246	1.49688	1.75321	1.71366
CHRM2	1	1	1	7.26015	8.58212	7.25367	1.29833	1.07923	1.08647
WNT7A	1	1	1	12.3101	14.4357	14.4889	3.39748	2.61728	2.77779
KNDC1	1	1	1	2.12506	3.20303	2.25566	1.01396	1	1.00125
HOXA2	1	1	1	5.60766	8.28212	7.90357	0.718493	0.945638	0.943251
FAM124A	1	1	1	9.45975	10.9684	10.5638	1.19575	1.14376	0.933252
GABRR2	1	1	1	6.15634	4.95893	4.56413	2.1	1.70527	1.75379
RPL23	1	1	1	0.814537	1.05702	1.02313	1.16701	1.10748	0.917667

## Sheet: Fig 4e
Figure 4e
	Ctrl sh			EZH2 sh			EZH2 sh + FLAG-EZH2			EZH2 sh + FLAG-EZH2T367A			EZH2 sh + FLAG-EZH2T367D
NCAM1	1	1	1	3.33213	5.16941	4.94377	1.43396	1.87769	1.53268	3.63143	4.73578	4.62677	0.7535	0.29658	0.24567
ARL14	1	1	1	4.68991	5.02805	4.92677	1	0.793591	0.997677	3.91435	4.25415	4.3081	0.216544	0.25345	0.26457
CHRM2	1	1	1	2.78949	2.15012	2.74565	0.880896	0.656176	0.652778	2.12417	1.98368	2.11565	0.45354	0.312656	0.326673
WNT7A	1	1	1	11.0674	12.9479	11.6468	3.34035	3.43426	3.30177	11.0946	8.81647	8.93157	0.172126	0.183656	0.183068
KNDC1	1	1	1	6.02033	7.6211	7.45267	1.22114	1.78179	1.36468	5.64356	6.15464	6.12266	0.152454	0.41235	0.380067
HOXA2	1	1	1	4.95883	4.65683	4.87277	0.823591	0.812252	0.822245	5.45436	3.51637	3.71365	0.31265	0.44356	0.30165
FAM124A	1	1	1	7.68124	8.22491	8.13566	2.28153	2.13846	2.22768	8.31435	6.92647	7.11167	0.56546	0.32656	0.321667
GABRR2	1	1	1	2.90481	2.65737	2.66376	1.03526	1.03972	1.01639	1.97467	2.01548	2.01165	0.581365	0.31276	0.344333
RPL23	1	1	1	0.858565	0.907519	0.903363	0.907519	0.848565	0.905245	1.03526	0.99748	0.995245	0.931274	1.3265	0.99367

## Sheet: Fig 4f
Figure 4f
Up_left
		Ctrl sh			DCAF1 sh			DCAF1 sh + FLAG-DCAF1
P	IgG	0.0261	0.01154	0.015464	0.01846	0.0111	0.01231	0.01647	0.025142	0.017366
	DCAF1	0.471749	0.433323	0.441656	0.124352	0.079847	0.089376	0.401526	0.469627	0.417653
TSS	IgG	0.015625	0.02514	0.017356	0.01838	0.01526	0.015365	0.014251	0.015661	0.014837
	DCAF1	0.164728	0.200415	0.167265	0.05551	0.041152	0.04245	0.171718	0.136257	0.138788
CR	IgG	0.02292	0.01827	0.01894	0.02514	0.01735	0.018497	0.01526	0.0180637	0.015735
	DCAF1	0.255933	0.364234	0.301563	0.06452	0.08534	0.066565	0.233464	0.306425	0.25456
Up_right
		Ctrl sh			DCAF1 sh			DCAF1 sh + FLAG-DCAF1
P	IgG	0.0134251	0.0247483	0.014253	0.01674	0.0186478	0.01647	0.012516	0.02614	0.015345
	EZH2	0.746575	0.903323	0.734255	0.112352	0.13058	0.118467	0.769526	0.715627	0.742456
TSS	IgG	0.017584	0.0205578	0.018056	0.01738	0.018993	0.0175644	0.0257537	0.0192876	0.0201767
	EZH2	0.222918	0.29958	0.264514	0.07856	0.03664	0.0411333	0.263718	0.303626	0.271454
CR	IgG	0.01637	0.023324	0.017776	0.0102453	0.021647	0.015366	0.0199385	0.022246	0.0201113
	EZH2	0.651593	0.620234	0.63415	0.0764738	0.097516	0.081323	0.480464	0.617425	0.466477
Bottom_left
		Ctrl sh			DCAF1 sh			DCAF1 sh + FLAG-DCAF1
P	IgG	0.0017481	0.0016472	0.0016435	0.0023536	0.00143566	0.0016744	0.001626	0.0024123	0.0019746
	EZH2T367p	0.0565749	0.0648323	0.057363	0.00834352	0.00713847	0.0078666	0.0591526	0.0668627	0.062314
TSS	IgG	0.00140478	0.0024548	0.0015036	0.0011013	0.0019894	0.0015444	0.00202767	0.001482	0.0013826
	EZH2T367p	0.0164728	0.0201415	0.0171133	0.00305251	0.00441526	0.0035266	0.0170718	0.0132257	0.0145336
CR	IgG	0.00128617	0.00251423	0.0013003	0.0023536	0.0015844	0.0016444	0.00200324	0.0021825	0.002044
	EZH2T367p	0.0378933	0.0324442	0.033244	0.009352	0.003534	0.005935	0.0334464	0.0408425	0.036111
Bottom_right
		Ctrl sh			DCAF1 sh			DCAF1 sh + FLAG-DCAF1
P	IgG	0.096674	0.104012	0.096353	0.115547	0.05473	0.083644	0.10563	0.10082	0.102345
	H3K27me3	1.66222	1.40211	1.49268	0.184435	0.171276	0.175444	1.41153	1.57627	1.48363
TSS	IgG	0.1283	0.097763	0.111435	0.107889	0.069512	0.0814445	0.1103	0.095224	0.111445
	H3K27me3	0.184918	0.389876	0.311666	0.195666	0.150564	0.164777	0.327718	0.218626	0.3011
CR	IgG	0.14048	0.053322	0.093545	0.135153	0.07893	0.098777	0.05753	0.13055	0.084666
	H3K27me3	1.18859	1.05442	1.07464	0.0864738	0.081516	0.085554	1.15385	1.29114	1.17455

## Sheet: Fig 4g
Figure 4g
Up_left
		Ctrl sh			EZH2 sh			EZH2 sh + FLAG-EZH2			EZH2 sh + FLAG-EZH2T367A			EZH2 sh + FLAG-EZH2T367D
P	IgG	0.011563	0.0217565	0.015455	0.014552	0.010836	0.013625	0.015927	0.01885	0.018466	0.018263	0.0112374	0.0145355	0.01735	0.0118164	0.013766
	DCAF1	0.386749	0.423323	0.416662	0.333352	0.43458	0.401443	0.401526	0.339627	0.392766	0.37155	0.3958	0.387166	0.43653	0.375567	0.416666
TSS	IgG	0.01772	0.018899	0.018034	0.023673	0.0095637	0.015444	0.021836	0.01053	0.016155	0.0202838	0.01968	0.019477	0.0125	0.048	0.02615
	DCAF1	0.136918	0.12558	0.13122	0.112856	0.20064	0.14355	0.157718	0.200626	0.176444	0.12263	0.1145	0.11444	0.141847	0.149257	0.144366
CR	IgG	0.02123	0.02253	0.02134	0.01284	0.01274	0.01288	0.017956	0.013455	0.0167255	0.017475	0.018799	0.018026	0.0134156	0.011965	0.0125463
	DCAF1	0.294659	0.352234	0.322534	0.271474	0.292516	0.291544	0.279637	0.31925	0.30033	0.314536	0.3272	0.315266	0.340465	0.40065	0.35552
Up_right
		Ctrl sh			EZH2 sh			EZH2 sh + FLAG-EZH2			EZH2 sh + FLAG-EZH2T367A			EZH2 sh + FLAG-EZH2T367D
P	IgG	0.018468	0.021822	0.019466	0.01552	0.0092485	0.011152	0.012433	0.011645	0.0117465	0.009857	0.01726	0.011025	0.021582	0.021125	0.021324
	EZH2	1.01575	0.813323	0.91553	0.0354352	0.045258	0.036255	1.07715	0.930463	0.985777	0.14555	0.13728	0.14433	1.65325	2.05652	1.79888
TSS	IgG	0.0174647	0.016256	0.016836	0.0207263	0.016792	0.0186355	0.019208	0.0207744	0.019847	0.01447	0.026374	0.021424	0.013857	0.012246	0.013155
	EZH2	0.2918	0.2758	0.27266	0.0210856	0.029764	0.025144	0.253718	0.170626	0.259166	0.01383	0.07045	0.04044	0.391768	0.417465	0.40133
CR	IgG	0.014564	0.022115	0.017366	0.0097586	0.014849	0.010112	0.00847	0.025072	0.023144	0.006975	0.0172283	0.015655	0.0080756	0.027312	0.022877
	EZH2	0.600545	0.727234	0.64355	0.069738	0.0340516	0.054477	0.616464	0.575425	0.592266	0.052536	0.10642	0.09411	0.916464	1.08946	1.00155
Bottom_left
		Ctrl sh			EZH2 sh			EZH2 sh + FLAG-EZH2			EZH2 sh + FLAG-EZH2T367A			EZH2 sh + FLAG-EZH2T367D
P	IgG	0.0010463	0.00198565	0.0018377	0.0014752	0.0010936	0.0013244	0.0016627	0.001955	0.0017044	0.0018763	0.00121374	0.0013332	0.003265	0.003104	0.003199
	EZH2T367p	0.0537483	0.06673	0.060322	0.00334352	0.0043558	0.004026	0.0484526	0.0554627	0.05434	0.0038055	0.003828	0.003926	0.002145	0.003835	0.002877
TSS	IgG	0.001772	0.0018699	0.0018155	0.0021873	0.00082637	0.0018466	0.0022136	0.001123	0.0015444	0.00204838	0.001968	0.0019766	0.0006365	0.0032436	0.0027615
	EZH2T367p	0.013356	0.027253	0.018477	0.00222856	0.0030464	0.002342	0.013718	0.0135857	0.0136535	0.0021123	0.0026845	0.0024133	0.00134565	0.0012253	0.0012655
CR	IgG	0.002123	0.002253	0.0021615	0.001298	0.001274	0.001276	0.0018656	0.0014155	0.0015534	0.0017575	0.0018799	0.0017736	0.00095645	0.00375352	0.002012
	EZH2T367p	0.044653	0.04275	0.04322	0.00764738	0.0096916	0.0080033	0.044637	0.04655	0.044435	0.0034536	0.003442	0.0034123	0.0031246	0.0035351	0.0034244
Bottom_right
		Ctrl sh			EZH2 sh			EZH2 sh + FLAG-EZH2			EZH2 sh + FLAG-EZH2T367A			EZH2 sh + FLAG-EZH2T367D
P	IgG	0.102365	0.102637	0.102388	0.101657	0.101435	0.101588	0.101536	0.127616	0.105366	0.12948	0.09762	0.11726	0.114237	0.101125	0.106355
	H3K27me3	1.54686	1.83186	1.65344	0.384454	0.692887	0.423144	1.36084	1.92758	1.75244	0.28555	0.65828	0.45355	3.18135	3.59544	3.32455
TSS	IgG	0.102536	0.102665	0.102342	0.100526	0.140034	0.112455	0.16661	0.094456	0.122433	0.0604655	0.0786757	0.068377	0.13305	0.136665	0.135244
	H3K27me3	0.29758	0.331657	0.30155	0.10527	0.210212	0.14566	0.30228	0.421238	0.34255	0.15023	0.16445	0.155144	0.671354	0.46454	0.492666
CR	IgG	0.17054	0.13225	0.14112	0.102226	0.102506	0.102314	0.126747	0.11229	0.115464	0.139187	0.140373	0.139635	0.102225	0.101556	0.102027
	H3K27me3	1.37637	1.10506	1.30222	0.36965	0.42827	0.39961	1.65358	1.09646	1.32133	0.484536	0.353044	0.400112	2.31658	2.70469	2.42133

## Sheet: Fig 5a
Figure 5a
	Ctrl sh			EZH2 sh			EZH2 sh + FLAG-EZH2			EZH2 sh + FLAG-EZH2T367A			EZH2 sh + FLAG-EZH2T367D
DMSO	100	100	100	24.4565	31.9546	27.2949	91.9875	96.9654	91.6622	28.4545	29.4568	29.7868	118.466	135.48	132.377
B32B3	39.0666	47.5665	46.5389	1.9058	4.87525	4.44468	34.1245	53.5635	49.6268	4.48994	8.4817	7.89475	123.895	111.845	113.477

## Sheet: Fig 5b
Figure 5b
		Ctrl sh			EZH2 sh			EZH2 sh + FLAG-EZH2			EZH2 sh + FLAG-EZH2T367A			EZH2 sh + FLAG-EZH2T367D
ARL14	DMSO	1	1	1	4.82165	5.71256	4.91667	0.905436	1.28434	1.12156	3.91635	5.29216	4.70054	0.636659	0.513568	0.602562
	B32B3	7.21653	11.9137	10.3037	44.4214	31.3266	43.0022	9.48157	13.6662	12.0046	36.6366	44.9657	42.6767	0.493766	0.625445	0.611142
HOXA2	DMSO	1	1	1	4.0277	4.92676	4.51167	0.725657	1.18647	1.11127	3.12657	5.13248	4.90037	0.367869	0.60365	0.600373
	B32B3	9.0376	6.12767	9.00667	24.3077	33.2164	31.7756	7.5767	11.2657	7.61656	27.0565	28.3667	28.1053	0.782376	0.501567	0.576233
RPL23	DMSO	1	1	1	0.760676	1.12366	1.07355	1.23267	1.32767	1.07004	0.981737	0.765164	0.783973	1.23766	1.45277	1.23132
	B32B3	0.98888	0.924545	0.911143	1.25356	2.39676	1.32562	1.71601	0.92176	1.02662	0.86265	0.754365	0.760032	0.686357	1.4656	1.34423

[truncated: 22 more sheets: Fig 5d, Fig 5e, Fig 6a, Fig 6c, Fig 6d, Fig 7b, Fig 7c, Fig 7e, Supp Fig 1b, Supp Fig 1c, Supp Fig 2, Supp Fig 4c, Supp Fig 11a, Supp Fig 11b, Supp Fig 12a, Supp Fig 12b, Supp Fig 12c, Supp Fig 12d, Supp Fig 14a, Supp Fig 14b …]
